# Supplementary material for: Scaling behaviour for the water transport in nanoconfined geometries
Source: Nat Commun. 2014 Apr 3;5:3565. doi: 10.1038/ncomms4565 (PMC3988813; doi:10.1038/ncomms4565)
Supplement: Supplementary Software 1 — Matlab(r) routine for computing characteristic length of the confinement [file ncomms4565-s2.zip]

Archive with 4 entries (4 files):
- data 2.txt
- data 3.txt
- data 4.mat
- data 1.txt
